# Supplementary material for: Sphingolipidomics of Bovine Pink Eye: A Pilot Study
Source: Vet Sci. 2022 Jul 28;9(8):388. doi: 10.3390/vetsci9080388 (PMC9414827; doi:10.3390/vetsci9080388)
Supplement: Supplementary file 1 [file vetsci-09-00388-s001.zip]

Archive with 1 entries (1 files):
- vetsci-1786411-supplementary.xlsx
