# Supplementary material for: Sphingolipidomics of Bovine Pink Eye: A Pilot Study
Source: Vet Sci. 2022 Jul 28;9(8):388. doi: 10.3390/vetsci9080388 (PMC9414827; doi:10.3390/vetsci9080388)
Supplement: Supplementary file 1 [file vetsci-09-00388-s001.zip › vetsci-1786411-supplementary.xlsx]

## Sheet: Table S1  Lipid masses
Lipid	Exact	[M+CL]-	ppm		Lipid	Exact	[M+CL]-	ppm
Cer d18:1/16:0	537.512	572.482	0.31		DHC 16:0	539.528	574.498	0.42
Cer d18:1/18:0	565.543	600.513	0.28		DHC 18:0	567.559	602.529	0.15
Cer d18:1/18:1	563.528	598.498	0.05		DHC 20:0	595.59	630.56	0.21
Cer d18:1/22:0	621.606	656.576	0.02		DHC 22:0	623.622	658.591	0.31
Cer d18:1/24:0	649.637	684.607	0.19		DHC 24:0	651.653	686.623	0.99
Cer d18:1/24:1	647.622	682.591	0.61
Cer d18:1/26:0	677.669	712.638	0.46		Cer 34:0-O3 Cer t18:0/16:0	555.523	590.492	0.1
Cer d18:1/28:0	705.7	740.67	0.67		Cer 34:1-O3	553.507	588.477	0.03
					Cer 36:0-O3 Cer t18:0/18:0	583.554	618.524	0.22
Hydroxy-Cer d18:1/16:0	679.684	714.654	0.05		Cer 36:1-O3 Cer t18:0/18:1	581.538	616.508	0.66
Hydroxy-Cer d18:1/18:0	707.716	742.685	0.68		Cer 38:0-O3 Cer t18:0/20:0	611.585	646.555	0.33
Hydroxy-Cer d18:1/18:1	705.7	740.67	0.09		Cer 40:0-O3 Cer t18:0/22:0	639.617	674.586	0.13
Hydroxy-Cer d18:1/20:1	733.731	768.701	0.32		Cer 42:0-O3 Cer t18:0/24:0	667.648	702.618	0.95
Hydroxy-Cer d18:1/22:0	763.778	798.748	0.59		Cer 42:1-O3 Cer t18:0/24:1	665.632	700.602	0.43
Hydroxy-Cer d18:1/24:0	791.809	826.779	0.41		Cer 44:0-O3 Cer t18:0/26:0	695.679	730.649	1
Hydroxy-Cer d18:1/24:1	789.794	824.764	0.22		Cer 46:0-O3	723.71	758.68	0.8
Hydroxy-Cer d18:1/26:0	819.841	854.811	0.72		Cer 46:1-O3	721.695	756.665	0.51
					Cer 48:0-O3	751.742	786.712	0.92
Cer 38:0-O4	627.58	662.55	0.19		Cer 48:1-O3	749.726	784.696	0.81
Cer 40:0-O4 Cer t18:0/22:0(OH)	655.611	690.581	0.55
Cer 40:1-O4	653.596	688.566	0.59		Cer 40:0-O5	671.606	706.576	0.99
Cer 42:0-O4 Cer t18:0/24:0(OH) & Cer t20:0/22:0(OH)	683.643	718.613	0.52		Cer 40:1-O5	669.591	704.561	0.34
Cer 42:1-O4	681.627	716.597	0.74		Cer 42:0-O5	699.638	734.608	1
Cer 44:0-O4 Cer t18:0/26:0(OH) & Cer t20:0/24:0(OH)	711.674	746.644	0.14		Cer 42:1-O5	697.622	732.592	0.62
Cer 44:1-O4	709.658	744.628	0.93		Cer 44:0-O5	727.669	762.639	0.73
Cer 46:0-O4	739.705	774.675	0.29		Cer 44:1-O5	725.653	760.623	0.64
Cer 46:1-O4	737.69	772.66	0.7
Cer 48:0-O4	767.737	802.707	0.86
Cer 48:1-O4	765.721	800.691	0.66
